# Supplementary material for: Kinetic Modeling of In Vivo K+ Distribution and Fluxes with Stable K+ Isotopes: Effects of Dietary K+ Restriction
Source: Int J Mol Sci. 2024 Sep 6;25(17):9664. doi: 10.3390/ijms25179664 (PMC11395305; doi:10.3390/ijms25179664)
Supplement: Supplementary file 1 [file ijms-25-09664-s001.zip › Supplemental Table S1.xlsx]

## Sheet: Supplemental Table S1
Supplemental Table S1. Effects of 41K infusion period (and sampling schedule) on unidentifiability of
	the 3-C model parameters estimated at different levels of noise (i.e., 2-10%).
Protocol #	1	2	3	4	5	6	7
41K Infusion (min)	10	30	60	60	60	120	120
Sample #	Sampling Time (min)
1	0	0	0	0	0	0	0
2	5	10	10	10	5	10	10
3	10	20	20	20	10	20	20
4	20	30	40	30	20	40	30
5	30	40	60	40	30	60	40
6	40	50	70	50	45	80	60
7	50	60	80	60	60	100	90
8	60	80	100	70	65	120	120
9	80	100	120	80	70	130	130
10	100	120	140	90	80	140	140
11	120	140	160	100	90	160	150
12	140	160	180	120	110	180	160
13	16	180	200	150	130	200	180
14	180	200	220	180	150	220	200
15	210	220	240	210	180	240	220
16	240	240	260	240	210	260	240
17	270	270	280	270	240	280	270
18	300	300	300	300	300	300	300
		Unidentifiability at error level of
Protocol #	Parameter	0.02	0.04	0.06	0.08	0.1
1	mass1	0	0	0	0	0
	k21	0	0.004	0.014	0.038	0.056
	k12	0	0.014	0.06	0.1	0.116
	k31	0	0	0.002	0.022	0.044
	k13	0	0.014	0.06	0.1	0.122
2	mass1	0	0	0	0	0.002
	k21	0	0	0.002	0.002	0.006
	k12	0	0.012	0.048	0.074	0.134
	k31	0	0	0.002	0.006	0.012
	k13	0	0.012	0.048	0.064	0.112
3	mass1	0	0	0	0	0
	k21	0	0	0.002	0	0.002
	k12	0	0.004	0.07	0.098	0.152
	k31	0	0	0.002	0.004	0.002
	k13	0	0.004	0.064	0.094	0.13
4	mass1	0	0	0	0	0
	k21	0	0	0.002	0	0
	k12	0	0.014	0.048	0.072	0.108
	k31	0	0	0	0	0.008
	k13	0	0.014	0.046	0.072	0.1
5	mass1	0	0	0	0	0
	k21	0	0	0	0	0.002
	k12	0	0.024	0.076	0.114	0.128
	k31	0	0	0.012	0.014	0.034
	k13	0	0.024	0.08	0.118	0.146
6	mass1	0	0	0	0	0
	k21	0	0	0	0	0
	k12	0	0.046	0.076	0.126	0.174
	k31	0	0	0	0.004	0.002
	k13	0	0.046	0.078	0.126	0.17
7	mass1	0	0	0	0	0
	k21	0	0	0	0	0
	k12	0.002	0.03	0.078	0.134	0.162
	k31	0	0	0	0	0.008
	k13	0.002	0.03	0.076	0.124	0.158
